# Supplementary material for: Efficacy and Failure Patterns of Early SBRT to the Primary Tumor in Advanced EGFR-Mutation-Positive Lung Cancer with EFGR-TKI Treatment: A Prospective, Single Arm, Phase II Study
Source: Life (Basel). 2022 Nov 22;12(12):1954. doi: 10.3390/life12121954 (PMC9783042; doi:10.3390/life12121954)
Supplement: Supplementary file 1 [file life-12-01954-s001.zip]

Archive with 1 entries (1 files):
- life-1988897-supplementary.pdf
